# Supplementary material for: Comparison of Local Metabolic Changes in Diabetic Rodent Kidneys Using Mass Spectrometry Imaging
Source: Metabolites. 2023 Feb 22;13(3):324. doi: 10.3390/metabo13030324 (PMC10060001; doi:10.3390/metabo13030324)
Supplement: Supplementary file 1 [file metabolites-13-00324-s001.zip]

Archive with 1 entries (1 files):
- metabolites-2198058-supplementary.pdf
